# Supplementary material for: Complete transition from chromosomal to cytoplasmic sex determination during prolonged Wolbachia symbiosis
Source: Nat Commun. 2026 Jan 8;17:104. doi: 10.1038/s41467-025-67993-x (PMC12783822; doi:10.1038/s41467-025-67993-x)
Supplement: Supplementary file 3 — Supplementary Data 1 [file 41467_2025_67993_MOESM3_ESM.xlsx]

## Sheet: Sheet1
Table S6. Accession number for each chromosome in O. furnacalis genome assemblies used in this study
Chromosome number	Accession number
	version #1	version #2
W	AP039452	AP039490
1 (Z)	AP039453	AP039491
2	AP039454	AP039492
3	AP039455	AP039493
4	AP039456	AP039494
5	AP039457	AP039495
6	AP039458	AP039496
7	AP039459	AP039497
8	AP039460	AP039498
9	AP039461	AP039499
10	AP039462	AP039500
11a	AP039463	AP039501
11b	AP039464	AP039502
12	AP039465	AP039503
13	AP039466	AP039504
14	AP039467	AP039505
15	AP039468	AP039506
16	AP039469	AP039507
17	AP039470	AP039508
18	AP039471	AP039509
19	AP039472	AP039510
20	AP039473	AP039511
21	AP039474	AP039512
22	AP039475	AP039513
23a	AP039476	AP039514
23b	AP039477	AP039515
24a	AP039478	AP039516
24b	AP039479	AP039517
25	AP039480	AP039518
26	AP039481	AP039519
27	AP039482	AP039520
28	AP039483	AP039521
mitochondrial DNA	AP039484	AP039522
unplaced scaffolds	AP039485–AP039489	AP039523–AP039545
